# Supplementary material for: Metabolomic markers of fatigue: Association between circulating metabolome and fatigue in women with chronic widespread pain
Source: Biochim Biophys Acta. 2018 Feb;1864(2):601–6. doi: 10.1016/j.bbadis.2017.11.025 (PMC5764223; doi:10.1016/j.bbadis.2017.11.025)
Supplement: Supplementary file 2 — Supplementary tables [file mmc2.xlsx]

## Sheet: Supplementary Table 2
Supplementary Table - 2. The results of assocition analysis between fatigue and serum/plasma metabolites in the group of women without chronic widespread pain from TwinsUK
Analysis of covariance (ANCOVA) was carried out with metabolites as dependant variable and fatigue as an independent factor. Adjustment was done for age, BMI, family structure and zygosity. Secondary analysis was carried out withotu BMI as a covariate. Correction for multiple testing (Padj) done using Bonferroni approach assuming 100 independant tests
BIOCHEMICAL	SUPER PATHWAY	SUB PATHWAY	METABOLON_ID	BMI included				BMI excluded
				Estimate	SE	P-value	Padj*	Estimate	SE	P-value	Padj*
2-hydroxyisobutyrate	Amino acid	Valine / leucine and isoleucine metabolism	M22030	0.319091	0.0977152	0.00114575	0.114575	0.312932	0.0976085	0.00140702	0.140702
glutamate	Amino acid	Glutamate metabolism	M32322	0.23272	0.0939676	0.0135185	1	0.245995	0.0957999	0.0104602	1
N-acetylthreonine	Amino acid	Glycine / serine and threonine metabolism	M33939	0.240859	0.0998616	0.016137	1	0.254943	0.100343	0.0112872	1
3-methylhistidine	Amino acid	Histidine metabolism	M15677	0.25508	0.1077	0.018132	1	0.259506	0.107575	0.0161051	1
erythritol	Xenobiotics	Sugar / sugar substitute / starch	M20699	0.146353	0.0640778	0.0226825	1	0.151051	0.0640803	0.0186979	1
gamma-glutamylvaline	Peptide	gamma-glutamyl	M32393	0.202964	0.0926088	0.028741	1	0.226478	0.0952553	0.0177017	1
2-linoleoylglycerophosphocholine*	Lipid	Lysolipid	M35257	-0.216679	0.105157	0.0397173	1	-0.233665	0.106163	0.0280606	1
cis-4-decenoyl carnitine	Lipid	Carnitine metabolism	M38178	-0.278542	0.137508	0.0434548	1	-0.27909	0.138173	0.0440526	1
indolelactate	Amino acid	Tryptophan metabolism	M18349	0.218604	0.109678	0.0466535	1	0.211089	0.109688	0.0547223	1
phenylacetylglutamine	Amino acid	Phenylalanine & tyrosine metabolism	M35126	0.216263	0.108792	0.0472411	1	0.214831	0.108624	0.0483732	1
2-oleoylglycerophosphocholine*	Lipid	Lysolipid	M35254	-0.248603	0.125182	0.0474353	1	-0.264493	0.125437	0.0353406	1
erythronate*	Carbohydrate	Aminosugars metabolism	M33477	0.104818	0.0586832	0.0745171	1	0.106493	0.0586194	0.069703	1
phosphate	Energy	Oxidative phosphorylation	M11438	0.0860371	0.0484511	0.0762191	1	0.0783322	0.0489692	0.110144	1
2-hydroxypalmitate	Lipid	Fatty acid / monohydroxy	M35675	0.198613	0.113438	0.0804103	1	0.184259	0.113632	0.105351	1
p-cresol sulfate	Amino acid	Phenylalanine & tyrosine metabolism	M36103	0.168411	0.0976628	0.085155	1	0.155467	0.0980275	0.113284	1
phenol sulfate	Amino acid	Phenylalanine & tyrosine metabolism	M32553	0.175205	0.10464	0.094531	1	0.179597	0.104564	0.0863392	1
urate	Nucleotide	Purine metabolism / urate metabolism	M01604	0.152018	0.091044	0.0954542	1	0.16961	0.0938838	0.0712899	1
2-hydroxystearate	Lipid	Fatty acid / monohydroxy	M17945	0.167758	0.105424	0.112001	1	0.15494	0.105591	0.142724	1
glycochenodeoxycholate	Lipid	Bile acid metabolism	M32346	0.168477	0.109745	0.125205	1	0.17026	0.109595	0.120756	1
3-methyl-2-oxobutyrate	Amino acid	Valine / leucine and isoleucine metabolism	M21047	0.145109	0.0950017	0.127112	1	0.152014	0.0951223	0.110482	1
1-eicosatrienoylglycerophosphocholine*	Lipid	Lysolipid	M33821	-0.182058	0.126427	0.15032	1	-0.181165	0.126227	0.15168	1
betaine	Amino acid	Glycine / serine and threonine metabolism	M03141	0.144763	0.100885	0.151783	1	0.13467	0.101293	0.184141	1
threitol	Carbohydrate	Nucleotide sugars / pentose metabolism	M35854	0.128548	0.0912837	0.159519	1	0.126019	0.0911437	0.167226	1
dimethylarginine (SDMA + ADMA)	Amino acid	Urea cycle; arginine- / proline- / metabolism	M36808	-0.0714689	0.0517574	0.167773	1	-0.0679295	0.0517634	0.189851	1
erythrose	Carbohydrate	Fructose / mannose / galactose / starch / and sucrose metabolism	M27722	0.1202	0.0879013	0.171931	1	0.11601	0.0878363	0.187021	1
hexadecanedioate	Lipid	Fatty acid / dicarboxylate	M35678	-0.144758	0.106472	0.174463	1	-0.150267	0.106631	0.159275	1
N-acetylalanine	Amino acid	Alanine and aspartate metabolism	M01585	0.118736	0.08755	0.175495	1	0.126182	0.0877721	0.151021	1
arginine	Amino acid	Urea cycle; arginine- / proline- / metabolism	M01638	-0.141083	0.104492	0.177413	1	-0.161226	0.10589	0.128338	1
thromboxane B2	Lipid	Eicosanoid	M17807	0.116268	0.0864201	0.178982	1	0.13128	0.0872465	0.132904	1
gamma-tocopherol	Cofactors and vitamins	Tocopherol metabolism	M33420	-0.129572	0.0983837	0.188284	1	-0.120881	0.0984504	0.219934	1
pyridoxate	Cofactors and vitamins	Vitamin B6 metabolism	M31555	0.131423	0.0999394	0.188968	1	0.125146	0.0999781	0.21112	1
1-arachidonoylglycerophosphoinositol*	Lipid	Lysolipid	M34214	0.146632	0.112599	0.193286	1	0.158935	0.113055	0.160251	1
3-indoxyl sulfate	Amino acid	Tryptophan metabolism	M27672	0.118892	0.0915918	0.194729	1	0.120197	0.0914802	0.189341	1
glycocholate	Lipid	Bile acid metabolism	M18476	0.143342	0.111448	0.19883	1	0.144107	0.111277	0.19576	1
urea	Amino acid	Urea cycle; arginine- / proline- / metabolism	M01670	0.0704643	0.0548305	0.199196	1	0.0712945	0.054769	0.193459	1
2-stearoylglycerophosphocholine*	Lipid	Lysolipid	M35255	-0.143252	0.114511	0.211353	1	-0.159173	0.114835	0.166156	1
glycine	Amino acid	Glycine / serine and threonine metabolism	M32338	-0.0989236	0.0792257	0.212236	1	-0.113148	0.0806474	0.161081	1
N-acetylglycine	Amino acid	Glycine / serine and threonine metabolism	M27710	-0.105514	0.0852194	0.216108	1	-0.122148	0.0866309	0.159025	1
glycerol	Lipid	Glycerolipid metabolism	M15122	0.067296	0.0554248	0.225136	1	0.0722166	0.0556022	0.194489	1
theophylline	Xenobiotics	Xanthine metabolism	M18394	-0.125049	0.103068	0.225449	1	-0.110697	0.103364	0.284579	1
1-linoleoylglycerophosphoethanolamine*	Lipid	Lysolipid	M32635	-0.129507	0.107439	0.228453	1	-0.140374	0.107754	0.193093	1
pantothenate	Cofactors and vitamins	Pantothenate and CoA metabolism	M01508	0.121145	0.101341	0.232369	1	0.125627	0.101217	0.215003	1
stearoylcarnitine	Lipid	Carnitine metabolism	M34409	-0.123053	0.103257	0.233811	1	-0.130282	0.103176	0.20715	1
tetradecanedioate	Lipid	Fatty acid / dicarboxylate	M35669	-0.112315	0.0952212	0.238669	1	-0.117926	0.0954974	0.217372	1
3-methyl-2-oxovalerate	Amino acid	Valine / leucine and isoleucine metabolism	M15676	0.111125	0.0951413	0.243222	1	0.113272	0.0950488	0.233791	1
1-oleoylglycerophosphocholine	Lipid	Lysolipid	M33960	-0.135938	0.117319	0.246976	1	-0.161071	0.1187	0.175237	1
glutaroyl carnitine	Amino acid	Lysine metabolism	M35439	0.11926	0.104909	0.256045	1	0.128254	0.105378	0.224016	1
alpha-ketoglutarate	Energy	Krebs cycle	M33453	0.0859437	0.0758938	0.257852	1	0.0889225	0.0758669	0.241566	1
isobutyrylcarnitine	Amino acid	Valine / leucine and isoleucine metabolism	M33441	0.111294	0.0995715	0.264135	1	0.111304	0.0994497	0.263506	1
octadecanedioate	Lipid	Fatty acid / dicarboxylate	M36754	-0.11773	0.107374	0.273271	1	-0.131632	0.10797	0.223209	1
choline	Lipid	Glycerolipid metabolism	M15506	-0.0735592	0.0684464	0.282882	1	-0.0694118	0.0684457	0.310879	1
gamma-glutamylphenylalanine	Peptide	gamma-glutamyl	M33422	0.112939	0.105407	0.284335	1	0.130002	0.106455	0.222431	1
3-phenylpropionate (hydrocinnamate)	Amino acid	Phenylalanine & tyrosine metabolism	M15749	0.112654	0.1053	0.285083	1	0.088363	0.107031	0.409342	1
alpha-hydroxyisovalerate	Amino acid	Valine / leucine and isoleucine metabolism	M33937	0.113739	0.106937	0.287902	1	0.118452	0.106848	0.268011	1
1-stearoylglycerophosphocholine	Lipid	Lysolipid	M33961	-0.111429	0.105894	0.293034	1	-0.117506	0.105796	0.267084	1
2-aminobutyrate	Amino acid	Butanoate metabolism	M32348	-0.128792	0.124012	0.299391	1	-0.123241	0.123921	0.320331	1
1-palmitoylglycerophosphoethanolamine	Lipid	Lysolipid	M35631	0.119818	0.117277	0.307288	1	0.106423	0.117507	0.365415	1
creatinine	Amino acid	Creatine metabolism	M00513	-0.128441	0.125801	0.307645	1	-0.120494	0.125761	0.338364	1
1 /5-anhydroglucitol (1 /5-AG)	Carbohydrate	Glycolysis / gluconeogenesis / pyruvate metabolism	M20675	0.104571	0.102668	0.308853	1	0.11205	0.102759	0.275989	1
1-eicosadienoylglycerophosphocholine*	Lipid	Lysolipid	M33871	-0.121939	0.119973	0.309796	1	-0.133412	0.120174	0.267308	1
gamma-glutamylleucine	Peptide	gamma-glutamyl	M18369	0.0950428	0.0940561	0.31262	1	0.112376	0.0958256	0.24133	1
pro-hydroxy-pro	Peptide	Dipeptide	M35127	-0.100765	0.0998745	0.313385	1	-0.10245	0.099736	0.304697	1
docosahexaenoate (DHA; 22:6n3)	Lipid	Essential fatty acid	M19323	0.102871	0.103922	0.322626	1	0.0938966	0.10417	0.367748	1
C-glycosyltryptophan*	Amino acid	Tryptophan metabolism	M32675	0.094668	0.0957238	0.323042	1	0.106367	0.0966663	0.271588	1
alpha-tocopherol	Cofactors and vitamins	Tocopherol metabolism	M01561	-0.0741053	0.0755924	0.32728	1	-0.0845489	0.0761434	0.26723	1
glycerol 3-phosphate (G3P)	Lipid	Glycerolipid metabolism	M15365	-0.117332	0.119803	0.327771	1	-0.127732	0.120299	0.288736	1
bilirubin (Z /Z)	Cofactors and vitamins	Hemoglobin and porphyrin metabolism	M27716	0.0964168	0.0985387	0.328207	1	0.0834376	0.0995898	0.402441	1
creatine	Amino acid	Creatine metabolism	M27718	-0.10365	0.109235	0.343043	1	-0.102019	0.109112	0.35014	1
biliverdin	Cofactors and vitamins	Hemoglobin and porphyrin metabolism	M02137	0.0684972	0.0723708	0.344256	1	0.0645723	0.072468	0.373232	1
piperine	Xenobiotics	Food component/Plant	M33935	0.0975696	0.103774	0.347449	1	0.0997219	0.103642	0.336307	1
allantoin	Nucleotide	Purine metabolism / urate metabolism	M01107	0.0948918	0.101084	0.34819	1	0.0960451	0.100947	0.341713	1
4-acetamidobutanoate	Amino acid	Guanidino and acetamido metabolism	M01558	0.105318	0.112527	0.349645	1	0.0990978	0.112598	0.379121	1
1-oleoylglycerophosphoethanolamine	Lipid	Lysolipid	M35628	0.106365	0.11563	0.357959	1	0.104106	0.115489	0.36767	1
1-linoleoylglycerophosphocholine	Lipid	Lysolipid	M34419	-0.111844	0.123662	0.366079	1	-0.145451	0.126159	0.249338	1
oleoylcarnitine	Lipid	Carnitine metabolism	M35160	0.0979784	0.108798	0.368162	1	0.102075	0.108645	0.347815	1
serine	Amino acid	Glycine / serine and threonine metabolism	M32315	-0.0733338	0.0834096	0.379604	1	-0.0879212	0.0846627	0.299414	1
1-stearoylglycerophosphoethanolamine	Lipid	Lysolipid	M34416	-0.0780627	0.09038	0.388045	1	-0.0839722	0.0904726	0.353654	1
uridine	Nucleotide	Pyrimidine metabolism / uracil containing	M00606	-0.0838664	0.0974096	0.38956	1	-0.0875898	0.097308	0.368369	1
threonate	Cofactors and vitamins	Ascorbate and aldarate metabolism	M27738	-0.0704687	0.0852164	0.408582	1	-0.0825576	0.08616	0.33833	1
propionylcarnitine	Lipid	Fatty acid metabolism (also BCAA metabolism)	M32452	0.0829144	0.101982	0.416502	1	0.0996262	0.103411	0.335708	1
paraxanthine	Xenobiotics	Xanthine metabolism	M18254	-0.0799504	0.0985711	0.417602	1	-0.0669753	0.0993425	0.500426	1
kynurenine	Amino acid	Tryptophan metabolism	M15140	0.0755965	0.0932988	0.418118	1	0.0807956	0.0936941	0.388862	1
pipecolate	Amino acid	Lysine metabolism	M01444	0.0867674	0.108519	0.424246	1	0.0723299	0.108885	0.506737	1
cortisol	Lipid	Sterol/Steroid	M01712	0.0755068	0.0945538	0.424848	1	0.0606482	0.0955769	0.525951	1
palmitoylcarnitine	Lipid	Carnitine metabolism	M22189	0.0909843	0.115888	0.432675	1	0.0953934	0.11569	0.409919	1
4-androsten-3beta /17beta-diol disulfate 2*	Lipid	Sterol/Steroid	M37203	0.0942419	0.12159	0.43882	1	0.093477	0.122191	0.444784	1
aspartate	Amino acid	Alanine and aspartate metabolism	M15996	0.0834843	0.108774	0.443056	1	0.107187	0.110766	0.333558	1
fructose	Carbohydrate	Fructose / mannose / galactose / starch / and sucrose metabolism	M00577	-0.0755145	0.0992936	0.447204	1	-0.0682661	0.0993959	0.492431	1
stearidonate (18:4n3)	Lipid	Long chain fatty acid	M33969	0.0771173	0.102019	0.450026	1	0.0670714	0.102606	0.513593	1
isovalerate	Lipid	Fatty acid metabolism	M34732	0.0756627	0.100359	0.451151	1	0.0764508	0.100199	0.445723	1
linolenate [alpha or gamma; (18:3n3 or 6)]	Lipid	Essential fatty acid	M34035	0.0742117	0.0990652	0.454088	1	0.0738645	0.09897	0.455767	1
1-palmitoylglycerol (1-monopalmitin)	Lipid	Monoacylglycerol	M21127	0.0760735	0.101799	0.455148	1	0.0779139	0.101668	0.443729	1
myristate (14:0)	Lipid	Long chain fatty acid	M01365	0.070448	0.0948038	0.457691	1	0.0697965	0.09468	0.461273	1
linoleate (18:2n6)	Lipid	Essential fatty acid	M01105	0.0739545	0.0997162	0.458571	1	0.0749996	0.0996094	0.451763	1
oleate (18:1n9)	Lipid	Long chain fatty acid	M01359	0.0739589	0.0999417	0.459551	1	0.0782852	0.0999286	0.433666	1
indoleacetate	Amino acid	Tryptophan metabolism	M27513	-0.0834392	0.113582	0.462821	1	-0.093789	0.113826	0.410242	1
catechol sulfate	Xenobiotics	Benzoate metabolism	M35320	-0.077609	0.106002	0.464341	1	-0.0932558	0.106875	0.38322	1
1-stearoylglycerol (1-monostearin)	Lipid	Monoacylglycerol	M21188	0.0749014	0.102729	0.466175	1	0.0690692	0.102704	0.501483	1
malate	Energy	Krebs cycle	M01303	-0.0480938	0.0670544	0.473473	1	-0.0502924	0.0669711	0.452936	1
1-heptadecanoylglycerophosphocholine	Lipid	Lysolipid	M33957	-0.0830887	0.116225	0.474909	1	-0.0988086	0.116606	0.397077	1
1-palmitoylglycerophosphocholine	Lipid	Lysolipid	M33955	-0.0845257	0.123599	0.494287	1	-0.0942951	0.123532	0.445531	1
acetylphosphate	Energy	Oxidative phosphorylation	M15488	0.045184	0.0668407	0.499276	1	0.0421406	0.0668508	0.528666	1
eicosenoate (20:1n9 or 11)	Lipid	Long chain fatty acid	M33587	0.0659328	0.100869	0.513576	1	0.0598959	0.10092	0.553059	1
carnitine	Lipid	Carnitine metabolism	M15500	-0.0595684	0.0912838	0.514264	1	-0.0521737	0.0913671	0.568171	1
tyrosine	Amino acid	Phenylalanine & tyrosine metabolism	M01299	-0.0625799	0.101581	0.538089	1	-0.0513138	0.102105	0.61546	1
theobromine	Xenobiotics	Xanthine metabolism	M18392	-0.0645424	0.105486	0.540853	1	-0.0599649	0.105445	0.569771	1
2-methylbutyroylcarnitine	Amino acid	Valine / leucine and isoleucine metabolism	M35431	0.0611893	0.10208	0.549102	1	0.0743097	0.103368	0.472476	1
caproate (6:0)	Lipid	Medium chain fatty acid	M32489	0.0551305	0.0925953	0.551773	1	0.0455758	0.0927623	0.623354	1
1 /7-dimethylurate	Xenobiotics	Xanthine metabolism	M34400	-0.0641152	0.108417	0.554469	1	-0.0480469	0.109122	0.659859	1
caffeine	Xenobiotics	Xanthine metabolism	M00569	-0.0592585	0.100229	0.554562	1	-0.0427356	0.101096	0.67263	1
glutamine	Amino acid	Glutamate metabolism	M00053	-0.0452644	0.0768556	0.556085	1	-0.0520306	0.0771273	0.500151	1
4-methyl-2-oxopentanoate	Amino acid	Valine / leucine and isoleucine metabolism	M22116	0.0545651	0.0962594	0.571001	1	0.0513428	0.096216	0.593779	1
N1-methyladenosine	Nucleotide	Purine metabolism / adenine containing	M15650	0.0623589	0.111123	0.574864	1	0.0708718	0.111239	0.52426	1
gamma-glutamyltyrosine	Peptide	gamma-glutamyl	M02734	-0.0562839	0.100468	0.57552	1	-0.0360735	0.101898	0.723439	1
undecanoate (11:0)	Lipid	Medium chain fatty acid	M12067	0.055409	0.0989902	0.575836	1	0.0482212	0.0991146	0.626752	1
scyllo-inositol	Lipid	Inositol metabolism	M32379	0.0574608	0.102678	0.57592	1	0.0408807	0.103536	0.693078	1
glycerophosphorylcholine (GPC)	Lipid	Glycerolipid metabolism	M15990	-0.0563233	0.101199	0.578024	1	-0.0636245	0.101445	0.530761	1
dihomo-linolenate (20:3n3 or n6)	Lipid	Essential fatty acid	M35718	0.0613379	0.110674	0.579614	1	0.0709203	0.110803	0.522352	1
stachydrine	Xenobiotics	Food component/Plant	M34384	0.0560135	0.107802	0.60351	1	0.0482134	0.107855	0.654997	1
isoleucine	Amino acid	Valine / leucine and isoleucine metabolism	M01125	0.0475604	0.0942506	0.613998	1	0.0609048	0.0957456	0.524927	1
gamma-glutamylglutamine	Peptide	gamma-glutamyl	M02730	-0.0400336	0.0799152	0.616564	1	-0.0443761	0.0799269	0.57893	1
cortisone	Lipid	Sterol/Steroid	M01769	0.0487661	0.0981987	0.619631	1	0.0277647	0.0998963	0.781148	1
3-(4-hydroxyphenyl)lactate	Amino acid	Phenylalanine & tyrosine metabolism	M32197	-0.0452009	0.0921737	0.624043	1	-0.0382407	0.0923881	0.679089	1
dehydroisoandrosterone sulfate (DHEA-S)	Lipid	Sterol/Steroid	M32425	0.0401874	0.0824063	0.625962	1	0.0429728	0.0824015	0.60221	1
lactate	Carbohydrate	Glycolysis / gluconeogenesis / pyruvate metabolism	M00527	0.0312051	0.0659087	0.636049	1	0.038485	0.0661507	0.560925	1
nonadecanoate (19:0)	Lipid	Long chain fatty acid	M01356	0.0497342	0.105376	0.637099	1	0.0283258	0.107003	0.791304	1
citrulline	Amino acid	Urea cycle; arginine- / proline- / metabolism	M02132	-0.0473901	0.102261	0.643217	1	-0.0618201	0.102866	0.548064	1
palmitate (16:0)	Lipid	Long chain fatty acid	M01336	0.0463849	0.101127	0.646613	1	0.0523537	0.101186	0.605049	1
2-palmitoylglycerophosphocholine*	Lipid	Lysolipid	M35253	-0.0562059	0.122765	0.647218	1	-0.0637956	0.122736	0.603384	1
eicosapentaenoate (EPA; 20:5n3)	Lipid	Essential fatty acid	M18467	0.0501018	0.110387	0.650078	1	0.0373539	0.110955	0.736489	1
taurolithocholate 3-sulfate	Lipid	Bile acid metabolism	M36850	0.0474876	0.109578	0.66488	1	0.0384687	0.109578	0.725647	1
pseudouridine	Nucleotide	Pyrimidine metabolism / uracil containing	M33442	0.0454817	0.107402	0.672104	1	0.0528014	0.107486	0.623439	1
histidine	Amino acid	Histidine metabolism	M00059	-0.0447861	0.107674	0.677587	1	-0.0583152	0.108341	0.590582	1
palmitoleate (16:1n7)	Lipid	Long chain fatty acid	M33447	0.0389186	0.0953591	0.683318	1	0.0453456	0.0954829	0.635016	1
10-undecenoate (11:1n1)	Lipid	Medium chain fatty acid	M32497	0.0444052	0.109447	0.685081	1	0.0400963	0.109434	0.714191	1
arabinose	Carbohydrate	Nucleotide sugars / pentose metabolism	M00575	0.0385484	0.0958159	0.687581	1	0.0399867	0.0956684	0.676103	1
tryptophan	Amino acid	Tryptophan metabolism	M00054	0.0410606	0.103271	0.691059	1	0.0406233	0.103141	0.693815	1
1-myristoylglycerophosphocholine	Lipid	Lysolipid	M35626	0.0425291	0.107084	0.691376	1	0.0431027	0.106888	0.686888	1
4-androsten-3beta /17beta-diol disulfate 1*	Lipid	Sterol/Steroid	M37202	0.0489194	0.123774	0.69288	1	0.0519067	0.124554	0.677092	1
cysteine	Amino acid	Cysteine / methionine / SAM / taurine metabolism	M31453	0.0274769	0.0712467	0.699869	1	0.0357554	0.0716407	0.617873	1
3-dehydrocarnitine*	Lipid	Carnitine metabolism	M32654	0.0384236	0.0999634	0.700832	1	0.0385176	0.0998553	0.699827	1
caprylate (8:0)	Lipid	Medium chain fatty acid	M32492	0.0400727	0.106484	0.706789	1	0.0243011	0.107276	0.820857	1
3-hydroxybutyrate (BHBA)	Lipid	Ketone bodies	M00542	0.0359155	0.0957956	0.707858	1	0.0330543	0.0957468	0.730049	1
leucine	Amino acid	Valine / leucine and isoleucine metabolism	M00060	-0.0381537	0.101929	0.708286	1	-0.0247164	0.103107	0.810624	1
pyroglutamine*	Amino acid	Glutamate metabolism	M32672	0.0373512	0.100464	0.71019	1	0.0344571	0.100603	0.732093	1
HWESASXX*	Peptide	Polypeptide	M32836	0.0356715	0.0964658	0.711674	1	0.0456798	0.0978397	0.64075	1
1-docosahexaenoylglycerophosphocholine*	Lipid	Lysolipid	M33822	-0.0401818	0.110604	0.716501	1	-0.0616254	0.112409	0.58372	1
glycerate	Carbohydrate	Glycolysis / gluconeogenesis / pyruvate metabolism	M01572	0.0269025	0.0767261	0.725975	1	0.0139304	0.077759	0.857874	1
dihomo-linoleate (20:2n6)	Lipid	Long chain fatty acid	M17805	0.0347205	0.10058	0.730055	1	0.0361487	0.100475	0.719131	1
arachidonate (20:4n6)	Lipid	Long chain fatty acid	M01110	0.0304615	0.0888734	0.731892	1	0.0325836	0.088766	0.713679	1
adrenate (22:4n6)	Lipid	Long chain fatty acid	M32980	0.0322911	0.0951474	0.734428	1	0.0439702	0.095485	0.645309	1
asparagine	Amino acid	Alanine and aspartate metabolism	M34283	-0.0286218	0.0856934	0.738486	1	-0.0430961	0.0867135	0.619362	1
androsterone sulfate	Lipid	Sterol/Steroid	M31591	-0.0301671	0.0921202	0.743451	1	-0.0328921	0.0920409	0.720976	1
bilirubin (E /E)*	Cofactors and vitamins	Hemoglobin and porphyrin metabolism	M32586	-0.029964	0.092342	0.745684	1	-0.0348158	0.0924946	0.706748	1
hippurate	Xenobiotics	Benzoate metabolism	M15753	-0.0339978	0.106	0.748513	1	-0.0414513	0.105921	0.695669	1
isovalerylcarnitine	Amino acid	Valine / leucine and isoleucine metabolism	M34407	0.0325194	0.102002	0.749994	1	0.0458537	0.102267	0.654068	1
glucose	Carbohydrate	Glycolysis / gluconeogenesis / pyruvate metabolism	M20489	-0.0177035	0.0560773	0.752328	1	-0.0150216	0.0560671	0.78884	1
1-arachidonoylglycerophosphocholine*	Lipid	Lysolipid	M33228	-0.0408146	0.129363	0.752476	1	-0.0496864	0.129467	0.701263	1
trans-4-hydroxyproline	Amino acid	Urea cycle; arginine- / proline- / metabolism	M32319	0.0259576	0.0831434	0.754981	1	0.0243246	0.0829939	0.769543	1
2-hydroxybutyrate (AHB)	Amino acid	Cysteine / methionine / SAM / taurine metabolism	M21044	0.0203715	0.0667842	0.760436	1	0.0268919	0.0670814	0.688634	1
5-dodecenoate (12:1n7)	Lipid	Medium chain fatty acid	M33968	-0.0283511	0.0982896	0.773108	1	-0.032908	0.0984009	0.738176	1
laurate (12:0)	Lipid	Medium chain fatty acid	M01645	0.0260008	0.0910657	0.775341	1	0.0200307	0.091148	0.826128	1
1-palmitoleoylglycerophosphocholine*	Lipid	Lysolipid	M33230	0.030951	0.111403	0.781228	1	0.038567	0.111349	0.729177	1
docosapentaenoate (n3 DPA; 22:5n3)	Lipid	Essential fatty acid	M32504	0.0267751	0.100848	0.790717	1	0.0242362	0.10075	0.80998	1
indolepropionate	Amino acid	Tryptophan metabolism	M32405	-0.0260469	0.0992751	0.793118	1	-0.0409891	0.100248	0.682764	1
stearate (18:0)	Lipid	Long chain fatty acid	M01358	0.0261427	0.105842	0.804984	1	0.0208093	0.10585	0.844204	1
palmitoyl sphingomyelin	Lipid	Sphingolipid	M37506	0.0324289	0.135264	0.810648	1	0.0321944	0.136191	0.813249	1
myristoleate (14:1n5)	Lipid	Long chain fatty acid	M32418	0.022116	0.0934072	0.812919	1	0.0239658	0.0933778	0.797537	1
phenyllactate (PLA)	Amino acid	Phenylalanine & tyrosine metabolism	M22130	-0.0232712	0.0985632	0.813425	1	-0.0245657	0.0984224	0.802978	1
7-alpha-hydroxy-3-oxo-4-cholestenoate (7-Hoca)	Lipid	Sterol/Steroid	M36776	-0.0273362	0.11817	0.817127	1	-0.0185461	0.118271	0.87544	1
10-nonadecenoate (19:1n9)	Lipid	Long chain fatty acid	M33972	0.0230964	0.101204	0.819549	1	0.0240294	0.101089	0.812185	1
mannose	Carbohydrate	Fructose / mannose / galactose / starch / and sucrose metabolism	M00584	0.0156891	0.0692533	0.820845	1	0.0280773	0.0701769	0.689215	1
5-oxoproline	Amino acid	Glutathione metabolism	M01494	-0.0178116	0.081873	0.827845	1	-0.0199518	0.0818468	0.807484	1
dodecanedioate	Lipid	Fatty acid / dicarboxylate	M32388	-0.0232617	0.10872	0.830644	1	-0.0347547	0.109395	0.750813	1
N-acetylornithine	Amino acid	Urea cycle; arginine- / proline- / metabolism	M15630	-0.0210623	0.0990672	0.831715	1	-0.0278476	0.0993043	0.779258	1
pelargonate (9:0)	Lipid	Medium chain fatty acid	M12035	0.0218135	0.105872	0.836825	1	0.0150879	0.10594	0.886791	1
butyrylcarnitine	Lipid	Fatty acid metabolism (also BCAA metabolism)	M32412	-0.0184648	0.0937184	0.843893	1	-0.00685403	0.0947016	0.942334	1
benzoate	Xenobiotics	Benzoate metabolism	M15778	-0.0215883	0.109665	0.844001	1	-0.0262313	0.109732	0.811144	1
citrate	Energy	Krebs cycle	M01564	0.0092733	0.0490101	0.849984	1	0.00634975	0.0490674	0.897073	1
epiandrosterone sulfate	Lipid	Sterol/Steroid	M33973	-0.0165401	0.0935661	0.859763	1	-0.0203524	0.0934954	0.827772	1
methionine	Amino acid	Cysteine / methionine / SAM / taurine metabolism	M01302	-0.0151467	0.0916821	0.868832	1	-0.0142395	0.0915787	0.876485	1
margarate (17:0)	Lipid	Long chain fatty acid	M01121	-0.0181636	0.112243	0.871493	1	-0.0192386	0.112088	0.863775	1
10-heptadecenoate (17:1n7)	Lipid	Long chain fatty acid	M33971	0.0151245	0.0955488	0.874276	1	0.0220858	0.0957429	0.817636	1
myo-inositol	Lipid	Inositol metabolism	M19934	0.0113918	0.0765479	0.88174	1	0.00934734	0.0764649	0.902742	1
pentadecanoate (15:0)	Lipid	Long chain fatty acid	M01361	-0.0111469	0.0749258	0.881777	1	-0.0140274	0.0748493	0.851396	1
1-palmitoylplasmenylethanolamine*	Lipid	Lysolipid	M39270	-0.0215404	0.145563	0.882426	1	-0.0222148	0.145361	0.878605	1
3-carboxy-4-methyl-5-propyl-2-furanpropanoate (CMPF)	Lipid	Fatty acid / dicarboxylate	M31787	0.0141715	0.101138	0.888607	1	0.00793563	0.101131	0.937479	1
proline	Amino acid	Urea cycle; arginine- / proline- / metabolism	M01898	0.0133801	0.103925	0.8976	1	0.0215332	0.104227	0.836393	1
decanoylcarnitine	Lipid	Carnitine metabolism	M33941	-0.0123069	0.100451	0.902528	1	-0.0279519	0.101524	0.783157	1
hypoxanthine	Nucleotide	Purine metabolism / (hypo)xanthine/inosine containing	M03127	-0.00945744	0.077488	0.902895	1	-0.00209507	0.0776585	0.978485	1
phenylalanine	Amino acid	Phenylalanine & tyrosine metabolism	M00064	0.0136213	0.114295	0.90517	1	0.0239594	0.114707	0.834608	1
levulinate (4-oxovalerate)	Amino acid	Valine / leucine and isoleucine metabolism	M22177	-0.0107204	0.0945048	0.909716	1	-0.0185636	0.0946174	0.844513	1
xanthine	Nucleotide	Purine metabolism / (hypo)xanthine/inosine containing	M03147	0.00915196	0.0840456	0.91332	1	0.0210456	0.084205	0.802715	1
cholesterol	Lipid	Sterol/Steroid	M00063	0.00600918	0.0591878	0.919162	1	0.00249034	0.0592258	0.966473	1
pyruvate	Carbohydrate	Glycolysis / gluconeogenesis / pyruvate metabolism	M00599	0.0060504	0.0632124	0.923775	1	0.00609727	0.0631318	0.923089	1
beta-hydroxyisovalerate	Amino acid	Valine / leucine and isoleucine metabolism	M12129	0.010327	0.117461	0.929967	1	0.0114452	0.117241	0.922262	1
succinylcarnitine	Energy	Krebs cycle	M37058	0.00806566	0.100006	0.935744	1	0.0221562	0.100478	0.825548	1
1-arachidonoylglycerophosphoethanolamine*	Lipid	Lysolipid	M35186	0.00663247	0.115472	0.954213	1	0.00426392	0.115311	0.970513	1
hexanoylcarnitine	Lipid	Carnitine metabolism	M32328	-0.00521422	0.0923554	0.954995	1	-0.0026249	0.0922742	0.977315	1
alanine	Amino acid	Alanine and aspartate metabolism	M32339	-0.00424727	0.0752916	0.955031	1	-0.0035119	0.0751896	0.96276	1
octanoylcarnitine	Lipid	Carnitine metabolism	M33936	-0.00355878	0.0946379	0.970015	1	-0.00941284	0.0947161	0.920867	1
valine	Amino acid	Valine / leucine and isoleucine metabolism	M01649	0.00290498	0.096305	0.975945	1	0.0183049	0.0982396	0.852244	1
lysine	Amino acid	Lysine metabolism	M01301	0.00269738	0.0916276	0.976524	1	0.0058836	0.0915121	0.948756	1
heptanoate (7:0)	Lipid	Medium chain fatty acid	M01644	-0.00232298	0.0918118	0.979822	1	-0.0143463	0.0922238	0.876425	1
acetylcarnitine	Lipid	Carnitine metabolism	M32198	-0.00244638	0.107553	0.98186	1	0.000965131	0.107465	0.992837	1
ornithine	Amino acid	Urea cycle; arginine- / proline- / metabolism	M01493	-0.00126822	0.0964041	0.989508	1	0.00842895	0.0965317	0.930444	1
4-vinylphenol sulfate	Xenobiotics	Benzoate metabolism	M36098	0.000631686	0.103718	0.995142	1	-0.00781221	0.103874	0.94007	1
2-tetradecenoyl carnitine	Lipid	Carnitine metabolism	M35472	0.000566291	0.109991	0.995894	1	-0.00418612	0.109909	0.96963	1
1-stearoylglycerophosphoinositol	Lipid	Lysolipid	M19324	0.000489699	0.103649	0.996232	1	0.00173517	0.103493	0.986628	1

## Sheet: Supplementary Table 3
Supplementary Table - 3. The results of assocition analysis between fatigue and serum/plasma metabolites in the group of women with chronic widespread pain from TwinsUK
Analysis of covariance (ANCOVA) was carried out with metabolites as dependant variable and fatigue as an independent factor. Adjustment was done for age, BMI, family structure and zygosity. Secondary analysis was carried out withotu BMI as a covariate. Correction for multiple testing (Padj) done using Bonferroni approach assuming 100 independant tests
BIOCHEMICAL	SUPER PATHWAY	SUB PATHWAY	METABOLON_ID	BMI included				BMI excluded
				Estimate	SE	P-value	Padj*	Estimate	SE	P-value	Padj*
eicosapentaenoate (EPA; 20:5n3)	Lipid	Essential fatty acid	M18467	-0.451535	0.116332	0.000122016	0.0122016	-0.480302	0.115412	3.8899e-05	0.0038899
stearidonate (18:4n3)	Lipid	Long chain fatty acid	M33969	-0.37836	0.108412	0.000541036	0.0541036	-0.360708	0.107613	0.000883731	0.0883731
3-carboxy-4-methyl-5-propyl-2-furanpropanoate (CMPF)	Lipid	Fatty acid / dicarboxylate	M31787	-0.364697	0.106798	0.000705724	0.0705724	-0.406304	0.105963	0.000147027	0.0147027
docosapentaenoate (n3 DPA; 22:5n3)	Lipid	Essential fatty acid	M32504	-0.317467	0.10122	0.0018441	0.18441	-0.301577	0.100378	0.00283596	0.283596
docosahexaenoate (DHA; 22:6n3)	Lipid	Essential fatty acid	M19323	-0.339197	0.108421	0.00189027	0.189027	-0.364195	0.107579	0.000783071	0.0783071
phenylacetylglutamine	Amino acid	Phenylalanine & tyrosine metabolism	M35126	0.363792	0.119686	0.00253017	0.253017	0.359669	0.117952	0.00245252	0.245252
C-glycosyltryptophan*	Amino acid	Tryptophan metabolism	M32675	0.300029	0.10474	0.00440294	0.440294	0.390156	0.107248	0.000311844	0.0311844
undecanoate (11:0)	Lipid	Medium chain fatty acid	M12067	-0.302099	0.117041	0.0102165	1	-0.283528	0.115402	0.0144587	1
2-methylbutyroylcarnitine	Amino acid	Valine / leucine and isoleucine metabolism	M35431	0.287149	0.113478	0.011792	1	0.35762	0.113728	0.00179437	0.179437
4-methyl-2-oxopentanoate	Amino acid	Valine / leucine and isoleucine metabolism	M22116	-0.227966	0.101078	0.0246657	1	-0.194028	0.100364	0.0539301	1
linoleate (18:2n6)	Lipid	Essential fatty acid	M01105	-0.228857	0.103675	0.02789	1	-0.190341	0.103914	0.0677755	1
mannose	Carbohydrate	Fructose / mannose / galactose / starch / and sucrose metabolism	M00584	0.161441	0.0736847	0.0290464	1	0.212419	0.0746437	0.00466439	0.466439
glucose	Carbohydrate	Glycolysis / gluconeogenesis / pyruvate metabolism	M20489	0.122868	0.0560984	0.0291009	1	0.155872	0.0565091	0.00608282	0.608282
p-cresol sulfate	Amino acid	Phenylalanine & tyrosine metabolism	M36103	0.226316	0.104255	0.0305611	1	0.198286	0.103075	0.0551372	1
3-(4-hydroxyphenyl)lactate	Amino acid	Phenylalanine & tyrosine metabolism	M32197	-0.239372	0.112087	0.0333367	1	-0.20154	0.111247	0.0708147	1
erythronate*	Carbohydrate	Aminosugars metabolism	M33477	0.132581	0.0626831	0.0350592	1	0.153523	0.0621941	0.0140024	1
erythritol	Xenobiotics	Sugar / sugar substitute / starch	M20699	0.140915	0.0674516	0.0373452	1	0.176486	0.0677034	0.00949095	0.949095
histidine	Amino acid	Histidine metabolism	M00059	-0.237775	0.114337	0.0382143	1	-0.28462	0.113795	0.0127881	1
1-docosahexaenoylglycerophosphocholine*	Lipid	Lysolipid	M33822	-0.233341	0.112773	0.0391932	1	-0.261963	0.11163	0.019441	1
gamma-glutamylphenylalanine	Peptide	gamma-glutamyl	M33422	0.237601	0.115126	0.0397003	1	0.357551	0.120249	0.00312763	0.312763
benzoate	Xenobiotics	Benzoate metabolism	M15778	-0.247534	0.121024	0.0414912	1	-0.267051	0.119625	0.0261542	1
eicosenoate (20:1n9 or 11)	Lipid	Long chain fatty acid	M33587	-0.201559	0.100354	0.0452817	1	-0.178055	0.0994701	0.074221	1
fructose	Carbohydrate	Fructose / mannose / galactose / starch / and sucrose metabolism	M00577	0.205837	0.105918	0.0527077	1	0.214528	0.104289	0.040368	1
margarate (17:0)	Lipid	Long chain fatty acid	M01121	-0.221361	0.115263	0.0555289	1	-0.181829	0.114891	0.114317	1
1-stearoylglycerol (1-monostearin)	Lipid	Monoacylglycerol	M21188	0.203293	0.10661	0.0572869	1	0.218584	0.105168	0.0383409	1
pelargonate (9:0)	Lipid	Medium chain fatty acid	M12035	-0.211441	0.111525	0.0587166	1	-0.234208	0.110131	0.0340838	1
glycocholate	Lipid	Bile acid metabolism	M18476	0.198334	0.106812	0.064092	1	0.218993	0.105426	0.0384437	1
10-heptadecenoate (17:1n7)	Lipid	Long chain fatty acid	M33971	-0.17219	0.0928611	0.0644646	1	-0.119801	0.0939674	0.203102	1
erythrose	Carbohydrate	Fructose / mannose / galactose / starch / and sucrose metabolism	M27722	0.165787	0.0903244	0.0672609	1	0.166631	0.088763	0.0613052	1
dihomo-linoleate (20:2n6)	Lipid	Long chain fatty acid	M17805	-0.186151	0.103673	0.0733423	1	-0.146215	0.103449	0.158333	1
oleate (18:1n9)	Lipid	Long chain fatty acid	M01359	-0.173525	0.0977903	0.0767853	1	-0.116392	0.0992844	0.241795	1
hypoxanthine	Nucleotide	Purine metabolism / (hypo)xanthine/inosine containing	M03127	-0.132159	0.0760803	0.083163	1	-0.109105	0.0755982	0.14976	1
cysteine	Amino acid	Cysteine / methionine / SAM / taurine metabolism	M31453	0.124283	0.0735096	0.0916955	1	0.152892	0.0732983	0.0376387	1
gamma-glutamylvaline	Peptide	gamma-glutamyl	M32393	0.167056	0.0988114	0.0917135	1	0.286462	0.103322	0.00584951	0.584951
heptanoate (7:0)	Lipid	Medium chain fatty acid	M01644	-0.156012	0.0961434	0.105469	1	-0.169465	0.094845	0.0747634	1
3-methyl-2-oxobutyrate	Amino acid	Valine / leucine and isoleucine metabolism	M21047	-0.155422	0.0994367	0.118873	1	-0.063589	0.10205	0.53358	1
pantothenate	Cofactors and vitamins	Pantothenate and CoA metabolism	M01508	-0.173834	0.113006	0.124823	1	-0.0876591	0.113637	0.440978	1
palmitate (16:0)	Lipid	Long chain fatty acid	M01336	-0.147531	0.0961022	0.125583	1	-0.0880931	0.0976877	0.367737	1
proline	Amino acid	Urea cycle; arginine- / proline- / metabolism	M01898	0.188638	0.123203	0.126558	1	0.255996	0.124197	0.0399455	1
myristate (14:0)	Lipid	Long chain fatty acid	M01365	-0.14219	0.0933244	0.128433	1	-0.115138	0.0929959	0.216434	1
dehydroisoandrosterone sulfate (DHEA-S)	Lipid	Sterol/Steroid	M32425	-0.143524	0.095449	0.133505	1	-0.162844	0.0948549	0.0868328	1
linolenate [alpha or gamma; (18:3n3 or 6)]	Lipid	Essential fatty acid	M34035	-0.157644	0.107017	0.141552	1	-0.123529	0.10672	0.247778	1
carnitine	Lipid	Carnitine metabolism	M15500	-0.140477	0.098333	0.153939	1	-0.0965202	0.0978467	0.324537	1
palmitoleate (16:1n7)	Lipid	Long chain fatty acid	M33447	-0.131432	0.0948121	0.166494	1	-0.0829961	0.0957361	0.386531	1
10-nonadecenoate (19:1n9)	Lipid	Long chain fatty acid	M33972	-0.139733	0.100944	0.16707	1	-0.108368	0.100368	0.280937	1
nonadecanoate (19:0)	Lipid	Long chain fatty acid	M01356	-0.142502	0.103168	0.16801	1	-0.162186	0.10213	0.113105	1
pipecolate	Amino acid	Lysine metabolism	M01444	0.147742	0.107253	0.169152	1	0.113116	0.106167	0.287342	1
androsterone sulfate	Lipid	Sterol/Steroid	M31591	-0.141532	0.103104	0.170671	1	-0.148228	0.102105	0.147409	1
palmitoyl sphingomyelin	Lipid	Sphingolipid	M37506	-0.194076	0.141291	0.171259	1	-0.196799	0.146703	0.181282	1
dihomo-linolenate (20:3n3 or n6)	Lipid	Essential fatty acid	M35718	-0.156175	0.113972	0.171391	1	-0.0875674	0.114631	0.445388	1
glycochenodeoxycholate	Lipid	Bile acid metabolism	M32346	0.154016	0.112751	0.172732	1	0.19612	0.111985	0.0806755	1
epiandrosterone sulfate	Lipid	Sterol/Steroid	M33973	-0.146385	0.108241	0.177059	1	-0.168976	0.10756	0.117011	1
bilirubin (E /E)*	Cofactors and vitamins	Hemoglobin and porphyrin metabolism	M32586	-0.137619	0.103682	0.185178	1	-0.108691	0.102759	0.290835	1
7-alpha-hydroxy-3-oxo-4-cholestenoate (7-Hoca)	Lipid	Sterol/Steroid	M36776	-0.158729	0.122958	0.197508	1	-0.111166	0.122831	0.366008	1
threonate	Cofactors and vitamins	Ascorbate and aldarate metabolism	M27738	-0.12313	0.0956473	0.198742	1	-0.136707	0.0946441	0.149419	1
phenyllactate (PLA)	Amino acid	Phenylalanine & tyrosine metabolism	M22130	0.135732	0.108446	0.211474	1	0.126951	0.106816	0.235381	1
acetylcarnitine	Lipid	Carnitine metabolism	M32198	-0.148004	0.119724	0.217125	1	-0.113845	0.118623	0.337792	1
N-acetylornithine	Amino acid	Urea cycle; arginine- / proline- / metabolism	M15630	0.132107	0.107693	0.22071	1	0.0674138	0.109585	0.538805	1
glutamate	Amino acid	Glutamate metabolism	M32322	0.116296	0.0952708	0.222954	1	0.236621	0.102225	0.021148	1
10-undecenoate (11:1n1)	Lipid	Medium chain fatty acid	M32497	-0.141756	0.121166	0.242741	1	-0.180838	0.12027	0.133491	1
N-acetylglycine	Amino acid	Glycine / serine and threonine metabolism	M27710	-0.108434	0.0929014	0.243857	1	-0.165041	0.0937433	0.0791067	1
adrenate (22:4n6)	Lipid	Long chain fatty acid	M32980	-0.123956	0.106464	0.245015	1	-0.0640448	0.107204	0.550579	1
theobromine	Xenobiotics	Xanthine metabolism	M18392	0.132238	0.114943	0.250656	1	0.160674	0.11383	0.158884	1
arachidonate (20:4n6)	Lipid	Long chain fatty acid	M01110	-0.105368	0.092149	0.253563	1	-0.0724381	0.0918033	0.430564	1
cortisol	Lipid	Sterol/Steroid	M01712	0.124667	0.110677	0.260694	1	0.0921046	0.110049	0.403139	1
4-androsten-3beta /17beta-diol disulfate 2*	Lipid	Sterol/Steroid	M37203	-0.169691	0.150988	0.262351	1	-0.162768	0.152014	0.28551	1
3-indoxyl sulfate	Amino acid	Tryptophan metabolism	M27672	0.110621	0.100984	0.274027	1	0.119185	0.0993744	0.231155	1
uridine	Nucleotide	Pyrimidine metabolism / uracil containing	M00606	-0.116868	0.107541	0.277846	1	-0.132379	0.106693	0.215457	1
4-acetamidobutanoate	Amino acid	Guanidino and acetamido metabolism	M01558	0.129165	0.119131	0.278947	1	0.118785	0.117682	0.31343	1
4-androsten-3beta /17beta-diol disulfate 1*	Lipid	Sterol/Steroid	M37202	-0.143571	0.133457	0.283259	1	-0.124489	0.136704	0.363541	1
myo-inositol	Lipid	Inositol metabolism	M19934	0.0871027	0.0824731	0.291562	1	0.111729	0.0818883	0.173226	1
stearate (18:0)	Lipid	Long chain fatty acid	M01358	-0.104438	0.100154	0.297715	1	-0.0757478	0.0997446	0.448069	1
pyridoxate	Cofactors and vitamins	Vitamin B6 metabolism	M31555	-0.112223	0.108702	0.302543	1	-0.0878191	0.107271	0.413492	1
urate	Nucleotide	Purine metabolism / urate metabolism	M01604	-0.104743	0.101582	0.30314	1	0.0241323	0.108732	0.824475	1
gamma-glutamylleucine	Peptide	gamma-glutamyl	M18369	0.1041	0.101227	0.304423	1	0.206978	0.10536	0.0501918	1
1-arachidonoylglycerophosphocholine*	Lipid	Lysolipid	M33228	-0.134726	0.131918	0.307773	1	-0.107388	0.130015	0.409352	1
1-myristoylglycerophosphocholine	Lipid	Lysolipid	M35626	-0.115421	0.113111	0.308166	1	-0.0702589	0.112505	0.53267	1
arabinose	Carbohydrate	Nucleotide sugars / pentose metabolism	M00575	0.102351	0.102563	0.318933	1	0.136098	0.101703	0.181626	1
3-methyl-2-oxovalerate	Amino acid	Valine / leucine and isoleucine metabolism	M15676	-0.108249	0.108719	0.320025	1	-0.0617313	0.108366	0.569238	1
lactate	Carbohydrate	Glycolysis / gluconeogenesis / pyruvate metabolism	M00527	0.0677101	0.0688779	0.326198	1	0.113837	0.0699819	0.104621	1
trans-4-hydroxyproline	Amino acid	Urea cycle; arginine- / proline- / metabolism	M32319	0.0829725	0.0869484	0.340541	1	0.0858067	0.0859807	0.31891	1
1-stearoylglycerophosphocholine	Lipid	Lysolipid	M33961	-0.107409	0.113622	0.345084	1	-0.0719621	0.112896	0.524224	1
xanthine	Nucleotide	Purine metabolism / (hypo)xanthine/inosine containing	M03147	-0.0853531	0.0925928	0.357241	1	-0.0603256	0.0915445	0.510336	1
HWESASXX*	Peptide	Polypeptide	M32836	-0.0883401	0.0962917	0.359488	1	-0.0103446	0.0981267	0.916096	1
5-oxoproline	Amino acid	Glutathione metabolism	M01494	0.0828653	0.0905373	0.360623	1	0.0758205	0.089424	0.397029	1
aspartate	Amino acid	Alanine and aspartate metabolism	M15996	0.104552	0.114308	0.360945	1	0.17477	0.114791	0.128693	1
tryptophan	Amino acid	Tryptophan metabolism	M00054	-0.107619	0.117805	0.361535	1	-0.0937965	0.116173	0.419946	1
myristoleate (14:1n5)	Lipid	Long chain fatty acid	M32418	-0.0870729	0.0974235	0.372034	1	-0.0666043	0.0968516	0.492072	1
hexadecanedioate	Lipid	Fatty acid / dicarboxylate	M35678	-0.0958109	0.110149	0.384934	1	-0.0900855	0.108824	0.408284	1
dodecanedioate	Lipid	Fatty acid / dicarboxylate	M32388	0.0989429	0.115688	0.392935	1	0.0767633	0.114511	0.503027	1
2-aminobutyrate	Amino acid	Butanoate metabolism	M32348	-0.115021	0.134897	0.394376	1	-0.095578	0.133402	0.474133	1
pentadecanoate (15:0)	Lipid	Long chain fatty acid	M01361	-0.0621775	0.0754953	0.41069	1	-0.0420164	0.0745105	0.573161	1
kynurenine	Amino acid	Tryptophan metabolism	M15140	0.08922	0.110073	0.418118	1	0.147516	0.110212	0.181521	1
1-eicosadienoylglycerophosphocholine*	Lipid	Lysolipid	M33871	-0.103378	0.128538	0.42174	1	-0.103424	0.126646	0.414643	1
allantoin	Nucleotide	Purine metabolism / urate metabolism	M01107	0.0877325	0.109544	0.423699	1	0.121032	0.108395	0.264892	1
glycerophosphorylcholine (GPC)	Lipid	Glycerolipid metabolism	M15990	-0.0913463	0.114771	0.426575	1	-0.117968	0.113709	0.300165	1
4-vinylphenol sulfate	Xenobiotics	Benzoate metabolism	M36098	0.0880631	0.1109	0.42764	1	0.0561439	0.109679	0.609019	1
2-tetradecenoyl carnitine	Lipid	Carnitine metabolism	M35472	-0.094172	0.121265	0.437907	1	-0.0755048	0.120082	0.529888	1
N-acetylthreonine	Amino acid	Glycine / serine and threonine metabolism	M33939	0.0863434	0.112404	0.442878	1	0.142511	0.112056	0.204238	1
1-oleoylglycerophosphocholine	Lipid	Lysolipid	M33960	-0.096236	0.126266	0.446423	1	-0.0862504	0.124458	0.488721	1
2-hydroxybutyrate (AHB)	Amino acid	Cysteine / methionine / SAM / taurine metabolism	M21044	-0.0511003	0.0698845	0.465091	1	-0.0121753	0.0703052	0.862602	1
valine	Amino acid	Valine / leucine and isoleucine metabolism	M01649	-0.0768187	0.10538	0.46647	1	0.0186273	0.10771	0.862792	1
pseudouridine	Nucleotide	Pyrimidine metabolism / uracil containing	M33442	0.0929437	0.127916	0.467911	1	0.145885	0.127896	0.254713	1
2-hydroxystearate	Lipid	Fatty acid / monohydroxy	M17945	-0.0781303	0.109046	0.474124	1	-0.0549311	0.107863	0.610857	1
glycine	Amino acid	Glycine / serine and threonine metabolism	M32338	-0.0612866	0.0857356	0.475153	1	-0.102163	0.0860959	0.236116	1
thromboxane B2	Lipid	Eicosanoid	M17807	-0.0692433	0.0976373	0.478641	1	-0.0508522	0.096916	0.60009	1
3-hydroxybutyrate (BHBA)	Lipid	Ketone bodies	M00542	-0.0715061	0.101	0.479379	1	-0.0765962	0.0998127	0.443307	1
creatine	Amino acid	Creatine metabolism	M27718	-0.0791498	0.112565	0.482388	1	-0.0362944	0.11201	0.74609	1
choline	Lipid	Glycerolipid metabolism	M15506	-0.0557584	0.0803075	0.487902	1	-0.0281946	0.0798209	0.724112	1
2-palmitoylglycerophosphocholine*	Lipid	Lysolipid	M35253	-0.093038	0.136556	0.496087	1	-0.0780559	0.134388	0.561706	1
palmitoylcarnitine	Lipid	Carnitine metabolism	M22189	0.0811681	0.122197	0.506973	1	0.116948	0.120887	0.334009	1
isovalerate	Lipid	Fatty acid metabolism	M34732	0.0650798	0.0981706	0.507779	1	0.0522751	0.0967163	0.589171	1
glutamine	Amino acid	Glutamate metabolism	M00053	0.0521329	0.0792107	0.510828	1	0.0443971	0.078287	0.570968	1
N-acetylalanine	Amino acid	Alanine and aspartate metabolism	M01585	0.0621255	0.0958579	0.517303	1	0.105674	0.0958716	0.27104	1
1-arachidonoylglycerophosphoethanolamine*	Lipid	Lysolipid	M35186	-0.08052	0.127333	0.527524	1	-0.0720108	0.125719	0.567114	1
pyroglutamine*	Amino acid	Glutamate metabolism	M32672	-0.0736119	0.118471	0.534744	1	-0.077148	0.117213	0.510811	1
creatinine	Amino acid	Creatine metabolism	M00513	-0.0905987	0.147835	0.540346	1	-0.0838182	0.145763	0.565607	1
theophylline	Xenobiotics	Xanthine metabolism	M18394	-0.0688183	0.114124	0.546851	1	-0.0506938	0.112759	0.653266	1
1-palmitoylglycerophosphoethanolamine	Lipid	Lysolipid	M35631	-0.0730885	0.12234	0.550575	1	-0.101278	0.120586	0.40149	1
dimethylarginine (SDMA + ADMA)	Amino acid	Urea cycle; arginine- / proline- / metabolism	M36808	-0.0331977	0.05562	0.550945	1	-0.0299821	0.054987	0.585887	1
ornithine	Amino acid	Urea cycle; arginine- / proline- / metabolism	M01493	0.0629381	0.106619	0.55533	1	0.0440859	0.105227	0.675479	1
pyruvate	Carbohydrate	Glycolysis / gluconeogenesis / pyruvate metabolism	M00599	-0.035129	0.0618556	0.570426	1	0.0013571	0.062095	0.982575	1
serine	Amino acid	Glycine / serine and threonine metabolism	M32315	0.051093	0.0902332	0.571574	1	0.00153685	0.0910542	0.986542	1
1-palmitoylplasmenylethanolamine*	Lipid	Lysolipid	M39270	-0.085175	0.152376	0.576769	1	-0.0853785	0.151883	0.574621	1
succinylcarnitine	Energy	Krebs cycle	M37058	-0.0608745	0.109861	0.579826	1	0.0274615	0.111508	0.805601	1
tyrosine	Amino acid	Phenylalanine & tyrosine metabolism	M01299	-0.0568936	0.112154	0.612244	1	-0.000499858	0.112172	0.996447	1
hippurate	Xenobiotics	Benzoate metabolism	M15753	0.0581792	0.11787	0.621884	1	0.0342059	0.116034	0.768317	1
phosphate	Energy	Oxidative phosphorylation	M11438	0.0224684	0.0457014	0.623255	1	0.0100798	0.0453944	0.824393	1
citrate	Energy	Krebs cycle	M01564	0.0238002	0.0487969	0.626009	1	0.0204985	0.0482095	0.670929	1
indoleacetate	Amino acid	Tryptophan metabolism	M27513	0.0603719	0.124228	0.627262	1	0.0672427	0.122265	0.582661	1
betaine	Amino acid	Glycine / serine and threonine metabolism	M03141	-0.0539312	0.113538	0.635051	1	-0.0906708	0.112717	0.421652	1
alpha-ketoglutarate	Energy	Krebs cycle	M33453	0.0398792	0.0848221	0.638512	1	0.0745684	0.0845429	0.378313	1
alpha-tocopherol	Cofactors and vitamins	Tocopherol metabolism	M01561	-0.035943	0.0767179	0.639683	1	-0.0405906	0.0757672	0.592453	1
1 /7-dimethylurate	Xenobiotics	Xanthine metabolism	M34400	-0.0526541	0.118773	0.657783	1	-0.0168985	0.11767	0.885883	1
octanoylcarnitine	Lipid	Carnitine metabolism	M33936	0.0474353	0.107375	0.658905	1	0.0643955	0.106121	0.544337	1
cortisone	Lipid	Sterol/Steroid	M01769	-0.0482243	0.112564	0.668583	1	-0.0932496	0.112193	0.406395	1
lysine	Amino acid	Lysine metabolism	M01301	0.0412776	0.0980105	0.673875	1	0.0678008	0.0971612	0.485708	1
1-arachidonoylglycerophosphoinositol*	Lipid	Lysolipid	M34214	-0.0489513	0.117359	0.676828	1	0.0120305	0.117901	0.918778	1
caproate (6:0)	Lipid	Medium chain fatty acid	M32489	0.0392375	0.0955265	0.681485	1	0.0184268	0.0942933	0.845168	1
leucine	Amino acid	Valine / leucine and isoleucine metabolism	M00060	-0.0460808	0.112395	0.682042	1	0.0208568	0.112672	0.853239	1
glycerol 3-phosphate (G3P)	Lipid	Glycerolipid metabolism	M15365	0.0570246	0.139886	0.683752	1	0.0350944	0.138281	0.799791	1
caffeine	Xenobiotics	Xanthine metabolism	M00569	-0.0455805	0.112541	0.685692	1	-0.00406908	0.111956	0.971026	1
1-linoleoylglycerophosphocholine	Lipid	Lysolipid	M34419	-0.0518176	0.129309	0.688847	1	-0.0829419	0.127388	0.515388	1
1-palmitoylglycerol (1-monopalmitin)	Lipid	Monoacylglycerol	M21127	0.0439228	0.109695	0.689079	1	0.0588079	0.108199	0.587095	1
indolelactate	Amino acid	Tryptophan metabolism	M18349	-0.0478137	0.12005	0.690641	1	-0.0288653	0.118576	0.807797	1
1-palmitoylglycerophosphocholine	Lipid	Lysolipid	M33955	-0.0531016	0.133519	0.691063	1	-0.00944047	0.132218	0.943116	1
propionylcarnitine	Lipid	Fatty acid metabolism (also BCAA metabolism)	M32452	0.0450527	0.114676	0.694634	1	0.121176	0.115303	0.293962	1
N1-methyladenosine	Nucleotide	Purine metabolism / adenine containing	M15650	0.0475335	0.124146	0.702018	1	0.128629	0.124778	0.303253	1
biliverdin	Cofactors and vitamins	Hemoglobin and porphyrin metabolism	M02137	-0.0288489	0.077344	0.709357	1	-0.0355424	0.0762613	0.641436	1
gamma-tocopherol	Cofactors and vitamins	Tocopherol metabolism	M33420	0.0393689	0.106557	0.711985	1	0.0849814	0.105866	0.42263	1
butyrylcarnitine	Lipid	Fatty acid metabolism (also BCAA metabolism)	M32412	-0.0355415	0.107497	0.741118	1	0.0339813	0.110308	0.758211	1
glutaroyl carnitine	Amino acid	Lysine metabolism	M35439	0.0347876	0.109076	0.749951	1	0.100928	0.109222	0.356026	1
2-stearoylglycerophosphocholine*	Lipid	Lysolipid	M35255	-0.0417211	0.13137	0.750975	1	-0.00751659	0.129904	0.953889	1
laurate (12:0)	Lipid	Medium chain fatty acid	M01645	-0.0322447	0.106102	0.761364	1	-0.0214168	0.10478	0.83815	1
isobutyrylcarnitine	Amino acid	Valine / leucine and isoleucine metabolism	M33441	0.0348137	0.119054	0.770124	1	0.040393	0.117258	0.730675	1
gamma-glutamyltyrosine	Peptide	gamma-glutamyl	M02734	-0.0274562	0.101968	0.787869	1	0.043173	0.103234	0.676026	1
malate	Energy	Krebs cycle	M01303	0.0178424	0.0679502	0.793014	1	0.0298524	0.0670907	0.656601	1
stearoylcarnitine	Lipid	Carnitine metabolism	M34409	-0.0303134	0.116025	0.794042	1	-0.0445755	0.114394	0.697028	1
2-oleoylglycerophosphocholine*	Lipid	Lysolipid	M35254	-0.0348381	0.133585	0.79439	1	-0.0427119	0.131696	0.745868	1
3-phenylpropionate (hydrocinnamate)	Amino acid	Phenylalanine & tyrosine metabolism	M15749	-0.0288403	0.112244	0.797358	1	-0.0947604	0.113288	0.40341	1
glycerate	Carbohydrate	Glycolysis / gluconeogenesis / pyruvate metabolism	M01572	-0.021884	0.0852629	0.797575	1	-0.0315382	0.0840952	0.707846	1
isoleucine	Amino acid	Valine / leucine and isoleucine metabolism	M01125	0.0283799	0.110859	0.798087	1	0.0985558	0.111397	0.376851	1
citrulline	Amino acid	Urea cycle; arginine- / proline- / metabolism	M02132	0.0294488	0.11535	0.798627	1	-0.00843966	0.114754	0.94141	1
urea	Amino acid	Urea cycle; arginine- / proline- / metabolism	M01670	-0.0132722	0.052381	0.80011	1	0.00403881	0.0520919	0.93824	1
isovalerylcarnitine	Amino acid	Valine / leucine and isoleucine metabolism	M34407	0.0286546	0.116485	0.805819	1	0.0985124	0.118988	0.408234	1
phenylalanine	Amino acid	Phenylalanine & tyrosine metabolism	M00064	0.0302008	0.122958	0.806109	1	0.0773264	0.12194	0.526373	1
5-dodecenoate (12:1n7)	Lipid	Medium chain fatty acid	M33968	-0.0273477	0.113029	0.80895	1	-0.0297198	0.111902	0.7907	1
stachydrine	Xenobiotics	Food component/Plant	M34384	-0.0277854	0.117098	0.812563	1	-0.0423679	0.115774	0.714598	1
scyllo-inositol	Lipid	Inositol metabolism	M32379	-0.0225234	0.0995226	0.821083	1	-0.0410624	0.0989072	0.678261	1
cis-4-decenoyl carnitine	Lipid	Carnitine metabolism	M38178	0.0362183	0.167315	0.828854	1	0.0390563	0.167032	0.815364	1
taurolithocholate 3-sulfate	Lipid	Bile acid metabolism	M36850	0.0232635	0.111457	0.834775	1	0.00382187	0.110143	0.972337	1
cholesterol	Lipid	Sterol/Steroid	M00063	0.0116683	0.0570074	0.837929	1	0.00822054	0.0563872	0.884165	1
acetylphosphate	Energy	Oxidative phosphorylation	M15488	0.0148713	0.0765468	0.846061	1	0.0072875	0.0755488	0.923205	1
piperine	Xenobiotics	Food component/Plant	M33935	0.0208111	0.108104	0.847444	1	0.0310852	0.106611	0.770766	1
threitol	Carbohydrate	Nucleotide sugars / pentose metabolism	M35854	-0.0180542	0.0941517	0.848033	1	-0.00425428	0.0929442	0.963515	1
1-heptadecanoylglycerophosphocholine	Lipid	Lysolipid	M33957	-0.025535	0.133395	0.848293	1	-0.0455554	0.131679	0.729562	1
asparagine	Amino acid	Alanine and aspartate metabolism	M34283	0.0170239	0.0920407	0.853356	1	-0.0220266	0.0917588	0.810419	1
phenol sulfate	Amino acid	Phenylalanine & tyrosine metabolism	M32553	0.0198769	0.114773	0.862597	1	0.0499373	0.113436	0.660021	1
1-palmitoleoylglycerophosphocholine*	Lipid	Lysolipid	M33230	0.0195592	0.114994	0.865028	1	0.0782244	0.115075	0.497055	1
paraxanthine	Xenobiotics	Xanthine metabolism	M18254	0.0189605	0.117367	0.871745	1	0.0380101	0.115983	0.743298	1
alpha-hydroxyisovalerate	Amino acid	Valine / leucine and isoleucine metabolism	M33937	-0.0163338	0.109982	0.882015	1	0.0333706	0.109972	0.761712	1
hexanoylcarnitine	Lipid	Carnitine metabolism	M32328	-0.0161551	0.113346	0.886737	1	0.0362444	0.113373	0.749378	1
beta-hydroxyisovalerate	Amino acid	Valine / leucine and isoleucine metabolism	M12129	-0.017638	0.123763	0.88675	1	-0.00986934	0.121698	0.935409	1
1-stearoylglycerophosphoethanolamine	Lipid	Lysolipid	M34416	0.0139404	0.0978875	0.88683	1	0.0329409	0.0964775	0.732968	1
arginine	Amino acid	Urea cycle; arginine- / proline- / metabolism	M01638	0.0152064	0.11254	0.892588	1	-0.0126076	0.111164	0.909762	1
alanine	Amino acid	Alanine and aspartate metabolism	M32339	0.0103751	0.0777979	0.893979	1	0.0451876	0.0774966	0.560175	1
2-hydroxypalmitate	Lipid	Fatty acid / monohydroxy	M35675	-0.0155351	0.117069	0.8945	1	-0.027983	0.115322	0.808406	1
oleoylcarnitine	Lipid	Carnitine metabolism	M35160	-0.0147379	0.113588	0.896839	1	0.00640847	0.112236	0.9545	1
indolepropionate	Amino acid	Tryptophan metabolism	M32405	-0.0122894	0.0969534	0.8992	1	-0.0554644	0.0967938	0.566965	1
glycerol	Lipid	Glycerolipid metabolism	M15122	0.00694711	0.0549586	0.899476	1	0.0584009	0.056834	0.304794	1
caprylate (8:0)	Lipid	Medium chain fatty acid	M32492	0.0136329	0.114289	0.905112	1	-0.0130803	0.112899	0.907825	1
catechol sulfate	Xenobiotics	Benzoate metabolism	M35320	0.0126629	0.109342	0.907864	1	-0.00842341	0.108491	0.938154	1
1-oleoylglycerophosphoethanolamine	Lipid	Lysolipid	M35628	0.0140213	0.122721	0.909096	1	0.00528044	0.120821	0.965163	1
3-dehydrocarnitine*	Lipid	Carnitine metabolism	M32654	0.0118486	0.111617	0.915515	1	0.0289073	0.110334	0.793463	1
1 /5-anhydroglucitol (1 /5-AG)	Carbohydrate	Glycolysis / gluconeogenesis / pyruvate metabolism	M20675	-0.0126618	0.123386	0.918318	1	-0.00256023	0.122012	0.98327	1
octadecanedioate	Lipid	Fatty acid / dicarboxylate	M36754	0.0109263	0.11307	0.923068	1	-0.0206024	0.112041	0.854201	1
1-eicosatrienoylglycerophosphocholine*	Lipid	Lysolipid	M33821	0.0121491	0.139265	0.930529	1	0.0701198	0.138181	0.612133	1
pro-hydroxy-pro	Peptide	Dipeptide	M35127	0.00793264	0.0958507	0.934085	1	0.0156219	0.0946311	0.868965	1
tetradecanedioate	Lipid	Fatty acid / dicarboxylate	M35669	-0.00698784	0.0991475	0.943849	1	-0.0349102	0.0981535	0.722285	1
1-linoleoylglycerophosphoethanolamine*	Lipid	Lysolipid	M32635	-0.00836336	0.120093	0.944515	1	-0.0261587	0.118835	0.825887	1
bilirubin (Z /Z)	Cofactors and vitamins	Hemoglobin and porphyrin metabolism	M27716	0.00693424	0.100183	0.944854	1	0.00100426	0.0988156	0.991897	1
2-linoleoylglycerophosphocholine*	Lipid	Lysolipid	M35257	-0.00745019	0.117453	0.949456	1	-0.0623806	0.116943	0.59405	1
levulinate (4-oxovalerate)	Amino acid	Valine / leucine and isoleucine metabolism	M22177	0.00672596	0.107913	0.950334	1	-0.0404743	0.107271	0.70615	1
3-methylhistidine	Amino acid	Histidine metabolism	M15677	-0.00629967	0.103361	0.951432	1	0.022565	0.102844	0.826446	1
methionine	Amino acid	Cysteine / methionine / SAM / taurine metabolism	M01302	0.00590659	0.100531	0.953178	1	-0.00414952	0.0992474	0.966672	1
decanoylcarnitine	Lipid	Carnitine metabolism	M33941	0.00635426	0.109208	0.953632	1	-0.0097697	0.108081	0.928023	1
gamma-glutamylglutamine	Peptide	gamma-glutamyl	M02730	0.00266628	0.0800386	0.973443	1	-0.0219711	0.079221	0.78167	1
2-hydroxyisobutyrate	Amino acid	Valine / leucine and isoleucine metabolism	M22030	-0.00334202	0.10077	0.97356	1	0.0135289	0.099501	0.891918	1
1-stearoylglycerophosphoinositol	Lipid	Lysolipid	M19324	0.000879722	0.109495	0.993594	1	-0.000525905	0.108087	0.99612	1
